# Supplementary material for: The WUSCHELa (PtoWUSa) is Involved in Developmental Plasticity of Adventitious Root in Poplar
Source: Genes (Basel). 2020 Feb 6;11(2):176. doi: 10.3390/genes11020176 (PMC7073988; doi:10.3390/genes11020176)
Supplement: Supplementary file 1 [file genes-11-00176-s001.zip › Supplementary File/TableS1.xlsx]

## Sheet: Sheet1
(1)	Primers for clone		(red is adaptor sequences for gateway clone)
	pPtoWUSa-F		GGGGACAACTTTGTACAAAAAAGTTGGA CGTGGGATTGAACTTTCCCTG
	pPtoWUSa-R		GGCGGCCGCACAACTTTGTACAAGAAAGTTGGGTA TTAATAATCTTGTTGCTGGCCATTA
	PtoWUSa-CDS-F		GGGGACAACTTTGTACAAAAAAGTTGGA ATGGAACCTCAACAGCAACAAC
	PtoWUSa-CDS-R		GGCGGCCGCACAACTTTGTACAAGAAAGTTGGGTA TTACAGAAAGCTTAATCGCAGATCT
(2)	Primer for qRT-PCR analysis
	Gene name	Gene ID	Forward primer sequence	Reverse primer sequence
	WUSa	Potri.005G114700	ACAATGGCCAGCAACAAGAT	CAATAAACAAGTGCCCAGCA
	PIN1a	Potri.012G047200	GTGCCCATGACCAGAAAGAT	TGCAGCACCAACTTTCTCAC
	PIN1b	Potri.015G038700	GCCCATGACCTGAAAGATGT	CTTGTTGGAGGCATTGGTTT
	PIN1c	Potri.006G037000	AATTGGGCTCACATGGTCTC	GCAGCAACTGAGTTTCCACA
	PIN1d	Potri.016G035300	TCCCTTTGTTGAAGGGAATG	TTCCCATCTTCACCGACTTC
	PIN2	Potri.018G139400	GAGCTGCCTCCACTGATTTC	CAGGAGGCATTTGGTGTTTT
	PIN3a	Potri.010G112800	TGCATCAGAGCAATCTGGAC	TTCCCTTTGGTCGTCATCTC
	PIN3b	Potri.008G129400	TTTGTGTGGAGCTCAAGTGC	ACTAAAGTCCTCGCCAGCAA
	PIN5a	Potri.019G052800	CCATGGTGCCACTCTATGTG	CGGCGCCAATAAATAGGTAA
	PIN6a	Potri.005G187500	TCATGGTGCAAGTGGTTGTT	TTCTGATTCTGTGCGGAGTG
	PIN8a	Potri.017G078300	CAACATTGCCCAACACTTTG	TTGTTCTGCTGTGCACTTCC
	PIN8b	Potri.004G124200	GGTAGCCATGGCAATGAAGT	TATTGGCATGGAAATGAGCA
	AUX2	Potri.016G113600	GGAGCCACCAACATCCTCTA	ATGAGGATAACCGCAGCATC
	AUX3	Potri.010G191000	TGCTGCTGTTATCCTCATGC	ACGGTGAAGGTGACCAAAAG
	AUX4	Potri.008G066400	ATTATGCACGCAATGTGGAA	CAATGGTGTACACGCGAATC
	AUX5	Potri.004G172800	CTATGGATTGCTGGGCAGT	GTTGCTTGCACAGGCTATGA
	AUX6	Potri.009G132100	GCCAGATTGCCTGTGGTTAT	TGCAGCAGATGATTTGAAGG
	Actin	Potri.001G309500	ACCCTCCAATCCAGACACTG	TTGCTGACCGTATGAGCAAG
